# Supplementary material for: Phenotypic and genotypic characterisation of thymine auxotrophy in Escherichia coli isolated from a patient with recurrent bloodstream infection
Source: PLoS One. 2022 Jul 8;17(7):e0270256. doi: 10.1371/journal.pone.0270256 (PMC9269972; doi:10.1371/journal.pone.0270256)
Supplement: S2 Table — (XLSX) [file pone.0270256.s003.xlsx]

## Sheet: Ark1
	CCUG_Thy_0	CCUG_Thy_0	CCUG_Thy_0.5	CCUG_Thy_0.5	CCUG_Thy_2	CCUG_Thy_2	CCUG_Thy_5	CCUG_Thy_5	CCUG_Thy_10	CCUG_Thy_10	CCUG_Thy_20	CCUG_Thy_20	SO-ECO14-1_Thy_0	SO-ECO14-1_Thy_0.5	SO-ECO14-1_Thy_2	SO-ECO14-1_Thy_5	SO-ECO14-1_Thy_10	SO-ECO14-1_Thy_20	SO-ECO14-2_Thy_0	SO-ECO14-2_Thy_0.5	SO-ECO14-2_Thy_2	SO-ECO14-2_Thy_5	SO-ECO14-2_Thy_10	SO-ECO14-2_Thy_20	SO-ECO14-3_Thy_0	SO-ECO14-3_Thy_0.5	SO-ECO14-3_Thy_2	SO-ECO14-3_Thy_5	SO-ECO14-3_Thy_10	SO-ECO14-3_Thy_20	SO-ECO14-4_Thy_0	SO-ECO14-4_Thy_0.5	SO-ECO14-4_Thy_2	SO-ECO14-4_Thy_5	SO-ECO14-4_Thy_10	SO-ECO14-4_Thy_20	SO-ECO14-5_Thy_0	SO-ECO14-5_Thy_0.5	SO-ECO14-5_Thy_2	SO-ECO14-5_Thy_5	SO-ECO14-5_Thy_10	SO-ECO14-5_Thy_20	SO-ECO15-1_Thy_0	SO-ECO15-1_Thy_0.5	SO-ECO15-1_Thy_2	SO-ECO15-1_Thy_5	SO-ECO15-1_Thy_10	SO-ECO15-1_Thy_20	SO-ECO15-2_Thy_0
Logistic growth
Best-fit values
YM	0.8381	0.8467	0.8362	0.8554	0.8428	0.8323	0.8588	0.8604	0.8581	0.8512	0.8475	0.8562	0.5993	0.5977	0.6132	0.5859	0.6163	0.5971	0.08084	0.3201	0.3068	0.2912	0.2997	0.288	0.0683	0.6189	0.639	0.652	0.6342	0.6253	0.6247	0.6116	0.6098	0.6129	0.6171	0.6253	0.0886	0.5724	0.6319	0.6219	0.6242	0.5956	0.04099	0.4705	0.6012	0.5797	0.5857	0.5755	Unstable
Y0	0.09887	0.06466	0.085	0.05238	0.08071	0.06183	0.09279	0.06266	0.09804	0.07114	0.09836	0.06743	0.07588	0.07635	0.06864	0.0702	0.07429	0.07465	0.06437	0.04673	0.04819	0.04956	0.04946	0.04884	0.06408	0.0434	0.03577	0.04056	0.04116	0.03943	0.06678	0.06099	0.0602	0.05497	0.06532	0.06656	0.06077	0.04627	0.04403	0.04557	0.04846	0.04992	0.05034	0.06075	0.04972	0.05198	0.04473	0.05415	0.05579
k	0.8674	1.004	0.9419	1.127	0.9783	0.9952	0.9071	1.077	0.8505	0.9666	0.8602	0.9798	1.11	1.134	1.209	1.192	1.154	1.123	1.015	1.182	1.315	1.379	1.364	1.442	0.2127	0.7103	1.018	1.012	1.038	1.063	1.111	1.226	1.241	1.28	1.164	1.135	0.3625	0.8167	0.9765	1.046	1.054	1.069	0.2567	0.6496	0.9837	0.9696	1.116	0.9499	0.01143
Xint	1.153	0.9962	1.062	0.8875	1.022	1.005	1.102	0.9284	1.176	1.035	1.163	1.021	0.9009	0.8815	0.8273	0.8391	0.8667	0.8901	0.9852	0.8458	0.7602	0.7251	0.7332	0.6935	4.701	1.408	0.9826	0.9878	0.963	0.941	0.8999	0.8154	0.8055	0.7811	0.8595	0.8813	2.759	1.225	1.024	0.9559	0.9486	0.9352	3.896	1.539	1.017	1.031	0.8961	1.053	87.46
95% CI (profile likelihood)
YM	0,8068 to 0,8717	0,8261 to 0,8680	0,8121 to 0,8615	0,8339 to 0,8776	0,8196 to 0,8670	0,8110 to 0,8545	0,8338 to 0,8851	0,8375 to 0,8841	0,8314 to 0,8865	0,8287 to 0,8748	0,8201 to 0,8767	0,8384 to 0,8745	0,5884 to 0,6104	0,5873 to 0,6081	0,5980 to 0,6287	0,5739 to 0,5981	0,6042 to 0,6285	0,5860 to 0,6084	0,07495 to ???	0,3121 to 0,3283	0,3013 to 0,3124	0,2846 to 0,2979	0,2933 to 0,3062	0,2796 to 0,2967	0,06118 to ???	0,6026 to 0,6364	0,6269 to 0,6514	0,6399 to 0,6644	0,6206 to 0,6482	0,6146 to 0,6362	0,6135 to 0,6360	0,6005 to 0,6228	0,5920 to 0,6281	0,6016 to 0,6243	0,6089 to 0,6255	0,6150 to 0,6358	0,08092 to ???	0,5339 to 0,6162	0,6109 to 0,6539	0,6024 to 0,6421	0,6029 to 0,6463	0,5748 to 0,6172	??? to 0,04714	0,4572 to 0,4848	0,5884 to 0,6143	0,5695 to 0,5903	0,5682 to 0,6037	0,5651 to 0,5862	(Very wide)
Y0	0,06302 to 0,1393	0,04390 to 0,08856	0,05754 to 0,1161	0,03226 to 0,07690	0,05425 to 0,1109	0,04098 to 0,08599	0,06414 to 0,1249	0,03917 to 0,09067	0,06846 to 0,1309	0,04760 to 0,09823	0,06723 to 0,1330	0,04941 to 0,08762	0,05927 to 0,09372	0,06026 to 0,09361	0,04620 to 0,09400	0,05182 to 0,09037	0,05602 to 0,09417	0,05767 to 0,09297	0,04700 to ???	0,03197 to 0,06285	0,03661 to 0,06033	0,03430 to 0,06551	0,03533 to 0,06428	0,02911 to 0,06974	0,04506 to 0,07520	0,03301 to 0,05511	0,02572 to 0,04742	0,02963 to 0,05306	0,02844 to 0,05602	0,02936 to 0,05088	0,05134 to 0,08358	0,04544 to 0,07817	0,03554 to 0,08922	0,03984 to 0,07196	0,05353 to 0,07791	0,05213 to 0,08215	0,04807 to 0,07245	0,01704 to 0,08752	0,02558 to 0,06684	0,02639 to 0,06915	0,02668 to 0,07550	0,02706 to 0,07813	0,04102 to 0,06386	0,04881 to 0,07353	0,03635 to 0,06481	0,04077 to 0,06427	0,02606 to 0,06764	0,04258 to 0,06676	0,04187 to 0,07092
k	0,7003 to 1,085	0,8671 to 1,170	0,7956 to 1,122	0,9613 to 1,332	0,8296 to 1,161	0,8528 to 1,170	0,7666 to 1,079	0,9114 to 1,284	0,7160 to 1,016	0,8254 to 1,139	0,7161 to 1,040	0,8665 to 1,113	0,9850 to 1,254	1,012 to 1,275	1,025 to 1,436	1,041 to 1,371	1,014 to 1,318	0,9932 to 1,275	-0,002157 to ???	0,9851 to 1,425	1,136 to 1,531	1,130 to 1,697	1,141 to 1,643	1,118 to 1,894	-0,01897 to ???	0,6377 to 0,7921	0,9126 to 1,139	0,9076 to 1,133	0,9143 to 1,185	0,9601 to 1,180	0,9880 to 1,254	1,087 to 1,389	1,012 to 1,542	1,132 to 1,456	1,064 to 1,275	1,017 to 1,271	??? to 1,192	0,5844 to 1,165	0,8115 to 1,187	0,8668 to 1,276	0,8574 to 1,314	0,8613 to 1,347	-0,04276 to ???	0,5750 to 0,7338	0,8703 to 1,116	0,8762 to 1,076	0,9256 to 1,359	0,8557 to 1,057	-0,02762 to 0,05098
Xint	0,9220 to 1,428	0,8547 to 1,153	0,8911 to 1,257	0,7505 to 1,040	0,8615 to 1,205	0,8545 to 1,173	0,9264 to 1,304	0,7788 to 1,097	0,9843 to 1,397	0,8779 to 1,211	0,9617 to 1,397	0,8986 to 1,154	0,7972 to 1,015	0,7844 to 0,9880	0,6964 to 0,9758	0,7295 to 0,9608	0,7586 to 0,9864	0,7845 to 1,007	??? to +infinity	0,7018 to 1,015	0,6533 to 0,8800	0,5892 to 0,8850	0,6086 to 0,8760	0,5280 to 0,8943	??? to +infinity	1,263 to 1,568	0,8777 to 1,096	0,8823 to 1,102	0,8438 to 1,094	0,8475 to 1,042	0,7974 to 1,012	0,7198 to 0,9197	0,6484 to 0,9881	0,6869 to 0,8834	0,7840 to 0,9401	0,7869 to 0,9837	0,8389 to ???	0,8587 to 1,711	0,8423 to 1,232	0,7836 to 1,154	0,7612 to 1,166	0,7423 to 1,161	??? to +infinity	1,363 to 1,739	0,8964 to 1,149	0,9297 to 1,141	0,7356 to 1,080	0,9462 to 1,169	19,62 to +infinity
Goodness of Fit
Degrees of Freedom	33	33	33	33	33	33	33	33	33	33	33	33	33	33	33	33	33	33	33	33	33	33	33	33	33	33	33	33	33	33	33	33	33	33	33	33	33	33	33	33	33	33	33	33	33	33	33	33	33
R squared	0.9564	0.9815	0.9718	0.9786	0.9735	0.9806	0.9722	0.9758	0.9704	0.978	0.9676	0.9869	0.9834	0.9844	0.968	0.9776	0.9805	0.9825	0.09885	0.961	0.9774	0.961	0.9661	0.9325	0.005791	0.9878	0.9895	0.9896	0.985	0.9902	0.9858	0.9838	0.9593	0.9833	0.9916	0.9877	0.3322	0.8895	0.9665	0.9666	0.9589	0.9541	0.05327	0.9824	0.9848	0.9893	0.966	0.989	0.01076
Sum of Squares	0.1126	0.05354	0.07364	0.06516	0.0708	0.05522	0.07555	0.07205	0.08004	0.06279	0.08497	0.03838	0.01856	0.01712	0.03882	0.02396	0.02332	0.01945	0.007215	0.01109	0.005436	0.008063	0.007533	0.01373	0.008571	0.01949	0.01823	0.01842	0.02458	0.01547	0.01881	0.02016	0.05225	0.02146	0.01061	0.01625	0.005199	0.1606	0.05588	0.05194	0.0633	0.06244	0.004643	0.01341	0.02115	0.0136	0.04518	0.01364	0.01799
Sy.x	0.0584	0.04028	0.04724	0.04444	0.04632	0.04091	0.04785	0.04673	0.04925	0.04362	0.05074	0.0341	0.02372	0.02278	0.0343	0.02695	0.02658	0.02428	0.01479	0.01833	0.01283	0.01563	0.01511	0.0204	0.01612	0.02431	0.0235	0.02362	0.02729	0.02165	0.02387	0.02472	0.03979	0.0255	0.01793	0.02219	0.01255	0.06976	0.04115	0.03967	0.0438	0.0435	0.01186	0.02016	0.02532	0.0203	0.037	0.02033	0.02335
Replicates test for lack of fit
SD replicates	0.06333	0.04156	0.05269	0.04864	0.05139	0.03912	0.05187	0.05073	0.05361	0.04418	0.05371	0.03197	0.02723	0.02525	0.0386	0.02945	0.03025	0.02777	0.01697	0.01624	0.01097	0.01354	0.01471	0.02146	0.01881	0.02468	0.02328	0.02278	0.02904	0.02109	0.02702	0.02752	0.04628	0.02657	0.02049	0.02536	0.01466	0.08124	0.04781	0.04553	0.05041	0.05002	0.01388	0.0233	0.02699	0.02265	0.04164	0.02173	0.0273
SD lack of fit	0.04255	0.03663	0.0279	0.03052	0.02872	0.04532	0.03493	0.03382	0.03507	0.04209	0.04182	0.03922	0.009223	0.01423	0.01842	0.0187	0.0123	0.01026	0.005843	0.023	0.01683	0.02018	0.01613	0.01725	0.002881	0.02329	0.02408	0.02574	0.02196	0.02308	0.01194	0.01485	0.009698	0.02242	0.007711	0.009513	0.002193	0.01572	0.01069	0.01559	0.01602	0.01634	0.001568	0.006529	0.02017	0.01198	0.01988	0.01603	0.003376
Discrepancy (F)	0.4513	0.7769	0.2804	0.3939	0.3124	1.342	0.4535	0.4445	0.4281	0.9076	0.6062	1.505	0.1147	0.3174	0.2277	0.403	0.1652	0.1366	0.1186	2.006	2.356	2.222	1.203	0.6464	0.02345	0.8904	1.07	1.277	0.5717	1.197	0.1952	0.2911	0.04391	0.7121	0.1416	0.1407	0.02238	0.03744	0.05001	0.1173	0.1009	0.1067	0.01277	0.07853	0.5584	0.2796	0.2278	0.5447	0.01529
P value	0.8924	0.639	0.9739	0.9261	0.9631	0.2681	0.891	0.8967	0.9067	0.5345	0.7795	0.2025	0.999	0.9612	0.9871	0.9211	0.9959	0.998	0.9989	0.0838	0.0453	0.0573	0.3379	0.7469	>0,9999	0.5478	0.4186	0.2992	0.8067	0.3413	0.9925	0.9705	>0,9999	0.6927	0.9977	0.9978	>0,9999	>0,9999	>0,9999	0.9989	0.9994	0.9992	>0,9999	0.9998	0.8169	0.9741	0.987	0.8273	>0,9999
Evidence of inadequate model?	No	No	No	No	No	No	No	No	No	No	No	No	No	No	No	No	No	No	No	No	Yes	No	No	No	No	No	No	No	No	No	No	No	No	No	No	No	No	No	No	No	No	No	No	No	No	No	No	No	No
Number of points
# of X values	36	36	36	36	36	36	36	36	36	36	36	36	36	36	36	36	36	36	36	36	36	36	36	36	36	36	36	36	36	36	36	36	36	36	36	36	36	36	36	36	36	36	36	36	36	36	36	36	36
# Y values analyzed	36	36	36	36	36	36	36	36	36	36	36	36	36	36	36	36	36	36	36	36	36	36	36	36	36	36	36	36	36	36	36	36	36	36	36	36	36	36	36	36	36	36	36	36	36	36	36	36	36
[truncated: 23 more columns]
